# Supplementary material for: Evaluation of DNA Extraction Methods for Reliable Quantification of Acinetobacter baumannii, Klebsiella pneumoniae, and Pseudomonas aeruginosa
Source: Biosensors (Basel). 2023 Apr 6;13(4):463. doi: 10.3390/bios13040463 (PMC10136035; doi:10.3390/bios13040463)
Supplement: Supplementary file 1 [file biosensors-13-00463-s001.zip]

Archive with 1 entries (1 files):
- biosensors-2251817-supplementary.pdf
